# Supplementary material for: Rapidly adapted community health strategies to prevent treatment interruption and improve COVID-19 detection for Syrian refugees and the host population with hypertension and diabetes in Jordan
Source: Int Health. 2022 Dec 28;15(6):664–75. doi: 10.1093/inthealth/ihac083 (PMC10629964; doi:10.1093/inthealth/ihac083)
Supplement: ihac083_Supplemental_Files [file ihac083_supplemental_files.zip]

Archive with 2 entries (2 files):
- S1_text.docx
- S2_text.docx
